# Supplementary material for: Synthesis of Exosome-Based Fluorescent Gold Nanoclusters for Cellular Imaging Applications
Source: Int J Mol Sci. 2021 Apr 23;22(9):4433. doi: 10.3390/ijms22094433 (PMC8122875; doi:10.3390/ijms22094433)
Supplement: Supplementary file 1 [file ijms-22-04433-s001.zip]

Archive with 1 entries (1 files):
- ijms-1189879-supplementary.pdf
